# Supplementary material for: Follicular helper T-cell lymphomas: disease spectrum, relationship with clonal hematopoiesis, and mimics. A report of the 2022 EA4HP/SH lymphoma workshop
Source: Virchows Arch. 2023 Jul 27;483(3):349–65. doi: 10.1007/s00428-023-03607-5 (PMC10541838; doi:10.1007/s00428-023-03607-5)
Supplement: Supplementary file 1 — (XLSX 100 kb) [file 428_2023_3607_MOESM1_ESM.xlsx]

## Sheet: Table1.TFH lymphomas (n=25) 
Table 1. Clinicopathological features of TFH lymphomas (n=25)
AITL: Angioimmunoblastic T-Cell Lymphoma; BM: Bone Marrow; DLBCL: Diffuse Large B-Cell Lymphoma; EBV: Epstein-Barr virus; F: Female; HL: Hodgkin Lymphoma; HRS: Hodgkin and Reed-Sternberg; Hx: History; IGH: Immunoglobulin Heavy Chain gene rearrangement; IGK: Immunoglobulin Kappa gene rearrangement; LPD: Lymphoproliferative Disorder; LN: Lymph Nodes; M: Male; MDS: Myelodysplastic Syndrome; NA: Not …
Case#	Submitter	Institution	Age	Gender	Panel Diagnosis	Interesting Features	Flow Cytometry of Diagnostic Tissue Biopsy	Clonality Studies	Mutation Data (Figure1 and SupT2)	Clinical Features
1111	Joshua Menke	Stanford University, Stanford, USA	65	F	AITL	EBV+ HRS-like cells	Abnormal T-cell population: Surface CD3 negative.	Clonal TRB and TRG; non-clonal IGH	Figure 2 and Sup. Table 2	Hx of atypical Hodgkin lymphoma 3 yrs earlier, misdiagnosed as recurrent HL on needle biopsy
1306	Birgitta Sander	Karolinska University Hospital - Karolinska Institutet, Stockholm, Sweden	66	F	AITL	EBV- HRS-like cells with expression of B-cell antigens, CD30+, CD15+/-	Aberrant T-cell population: CD3-, CD2+, CD5+, CD7+, CD4+.	Clonal TRB and TRG; non-clonal IGH	Figure 2 and Sup. Table 2	Enlarged tonsils and LN, no general symptoms, reduced IG levels; no AITL symptomatology
1372	Giovanni Insuasti-Beltran	Wake Forest Baptist Hospital, Winston-Salem, USA	69	M	AITL		Normal T-cells and B-cells.	Clonal TR	Figure 2 and Sup. Table 2	Waxing and waning cervical LN, Localized disease and partial involvement, no evidence of recurrence
1435	Giorgio Alberto Croci	Università Di Milano, Milano, Italy	78	F	AITL		NA	Clonal TRG	Figure 2 and Sup. Table 2	Indolent course, core biopsy signed out as atypical four years before carrying the same clonal TRG rearrangement and no treatment; no AITL symptomatology
1232*	Pedro Farinha	British Columbia Cancer Center, Vancouver, Canada	68	F	AITL (early involvement)		Minor atypical T-cell population: CD4+, surface CD3- and CD7-.	Clonal TR; non-clonal IGH	Figure 2 and Sup. Table 2	Limited tumor burden, indolent clinical course over 2 years without treatment; skin rash present
1248	Danielle Maracaja	Wake Forest School of Medicine, Winston-Salem, USA	42	F	AITL (early involvement)	Low neoplastic burden	Abnormal T-cell population: CD2+, dim CD3+, CD4+, CD5+, HLADR+, CD57+. CD7-, CD8-, CD10-, CD25-, CD30-, CD52-, CD56-, and T-cell receptor-.	Clonal TRB and TRG	Figure 2 and Sup. Table 2	Subtle nodal TFH lymphoma, DLBCL of thyroid 12 years before (watchful waiting approach); no AITL symptomatology
1283	Mats Ehinger	Institution of Clinical Sciences, Lund, Sweden	56	F	AITL (early involvement)	Polymorphous background; low neoplastic burden	Small aberrant T-cell population: CD2+, sCD3-, cyCD3+, CD4+, CD5+, CD7-, CD8-, CD10+ (partial), CD16-, CD26-, CD34-, CD56-, CD57+ (partial), CD30-, Tdt.	Clonal TRB and TRG	Figure 2 and Sup. Table 2	Limited burden disease but disseminated nodal TFH lymphoma - minimal tumor cell burden. Cervical LN and tonsil enlargement, no/mild systemic symptoms
1364*	Joan Somja	University of Liège, Liège, Belgium	80	F	AITL, pattern I		NA	Clonal TRG; non-clonal IGH	Figure 2 and Sup. Table 2	Typical clinical syndrome (Hypergammaglobulinemia, polyarthralgia)
1441	Pierre Isnard	Necker, Paris, France	66	M	AITL (PTLD)	Tumor cell rich	NA	NA	Figure 2 and Sup. Table 2	Kidney transplant (11 yrs) , generalized LN and spleen involvement
1153	Ling Zhang	H Lee Moffitt Cancer Center, Tampa, Florida, USA	67	M	AITL and AML		NA	Clonal TRB	NA	AML relapse coincided with development of AITL
1156	Yahya Al-Ghamdi	Weill Cornell Medicine, New York, USA	43	F	AITL and CCUS	Low-level monoclonal B-cell population detected in the bone marrow by flow cytometry	Abnormal T-cell population: PD1+ ICOS+ , surface CD3+, CD4, and small subset CD10 with partial CD7-. An additional small population of B cells: sIgK+, CD19 (bright)+, and CD20+, CD5- and CD10-.	Clonal TRG; clonal IGH; non-clonal IGK	NA	CCUS preceeded development of AITL, young age (43 years)
1453	Saumyaranjan Mallick	All India Institute of Medical Sciences, New Delhi, India	45	M	AITL and DLBCL; relapsed AITL	EBV- large B cells	NA	Clonal TRG; clonal IGH and IGK	Figure 2 and Sup. Table 2	Generalized LN and B symptoms
1080	Katrin Kurz	Robert-Bosch Krankenhaus, Stuttgart, Germany	80	F	AITL and EBV+ monoclonal lymphoplasmacytic proliferation	Numerous EBV+ large B-cells	NA	Oligoclonal TR; clonal IGH	Figure 2 and Sup. Table 2	Cervical LN excision + BM involvement
1389	Erica Swenson	University of Colorado (Anschutz Medical Campus), Aurora, USA	73	M	AITL and MDS	Clonality studies performed on pleural fluid involved by AITL	Abnormal T-cell population: CD2+, cytCD3+, CD4+, and CD5+, CD10+, and CD30+ (subset).	Clonal TRG; clonal IGH	Figure 2 and Sup. Table 2	DAT positive hemolytic anemia, splenomegaly, pleural effusions
1137*	Nives Zimmermann	University of Cincinnati, Cincinnati, USA	30	M	AITL with an associated EBV+ B-cell lymphoproliferation	Numerous EBV+ large B-cells	NA	Clonal TRG; non-clonal IGH	Figure 2 and Sup. Table 2	LN excision after needle biopsies misdiagnosed as EBV+ LPD
1247*	Natasha Lewis	Memorial Sloan Kettering Cancer Center, New York, USA	72	M	AITL, clonal hematopoiesis, and therapy-related MDS-EB2		Abnormal T-cell population: surface CD3-, CD2+, CD4+, CD5+, CD7-, PD1+.	Clonal TR	Figure 2 and Sup. Table 2	Skin rash
1096	Stefano Lazzi	Az. Ospedaliera Universitaria, Siena, Italy	62	M	TFHL-F- FL like	Some EBV+ HRS-like cells	NA	NA	Figure 2 and Sup. Table 2	Disseminated disease, systemic symptoms
1144	Jun Wang	Loma Linda University, Loma Linda, USA	73	F	TFHL-F- PTGC like	Background of reactive follicular hyperplasia, EBV- HRS-like cells, with some resmebling NLPHL	NA	Clonal TRB and TRG; non-clonal IGH	Figure 2 and Sup. Table 2	Hx of lupus, reactive LN over past 10 yrs; presented with disseminated disease
1368*	Emily Mason	Vanderbilt University Medical Center, Nashville, USA	77	M	TFHL-F- PTGC like	EBV- HRS-like cells , CD30 expression in neoplastic TFH cells	Abnormal T-cell population: CD2+, CD4+, CD5+, and CD7+ and surface CD3-, CD8-, CD56-, and CD57-.	Clonal TRG	Figure 2 and Sup. Table 2	Localized to the pelvic and inguinal region
1265	Kemin Xu	NYU Langone Health, New York, USA	77	M	TFHL-NOS		NA	Clonal TRG	Figure 2 and Sup. Table 2	BM involvement
1285	Biljana Grcar Kuzmanov	Institute of Oncology Ljubljana, Ljubljana, Slovenia	76	M	TFHL-NOS		NA	Clonal TRB; clonal TRG	Figure 2 and Sup. Table 2	No clinical FU
1302	Wen-Hsuan Wendy Lin	Columbia University Medical Center, New York, USA	70	F	TFHL-NOS	Lymphoepithelioid (Lennert) features	Aberrant T-cell population : CD2+, CD3+, CD5+, CD7-, CD4+, CD8-, TCR-ab+, CD56-, CD57+/-, CD16-, CD103-, CD25- and PD-1+/-.	Clonal TRG; non-clonal IGH	NA	No AITL symptomatology
1411	Kemin Xu	NYU Langone Health, New York, USA	60	F	TFHL-NOS		Limited by poor viability, but an increased CD4:CD8 ratio (18:1) was noted.	Clonal TRG	Figure 2 and Sup. Table 2	No AITL symptomatology
1218	Marco Pizzi	University of Padova, Padova, Italy	72	M	TFHL-NOS and EBV-neg IG-neg plasma cell proliferation/plasmacytoma	EBV-negative plasma cells	NA	Clonal TRG; non-clonal IGH	Figure 2 and Sup. Table 2	Tonsil, localized – indolent (1 year); no AITL symptomatology
1449	Marietya Lauw, USA	University of California San Francisco, San Francisco, USA	59	M	Clonal T-cell lymphoproliferation suspicious for a PTCL with TFH features and MDS	Subtle involvement of lymph node and bone marrow	Abnormal T-cell population: CD4+, CD2+, weak CD3+, and CD5+ and CD7-, CD8-, CD10-, CD34-, or CD56-. Increased CD4:CD8 ratio: 5.7:1	Clonal TRB and TRG	Figure 2 and Sup. Table 2	Fatigue, night sweats

## Sheet: Table2. HTS results
Table 2. Targeted high throughput sequencing (HTS) results in 16 samples
NA- Not available
Case #	Gene	Transcript reference	Exon (codons)	cDNA change (Protein change)	Allele Frequency	ExonicFunc.refGene	ACGS Class	HTS
1061	IKZF1	NA	NA	(p.Arg183Cys)	0.196	missense_variant	5	SUBMITTER
1061	NOTCH2	NA	NA	(p.Gln2285Ter)	0.18	stop_gained	5	SUBMITTER
1061	TET2	NA	NA	(p.Phe760SerfsTer8)	0.16	frameshift_variant	5	SUBMITTER
1061	TET2	NA	NA	(p.Gly1913AlafsTer37)	0.189	frameshift_variant	5	SUBMITTER
1080	DNMT3A	NA	NA	(p.Pro904Leu)	0.3	missense_variant	4	SUBMITTER
1080	TET2	NA	NA	(Splincing site)	0.57	splice	4	SUBMITTER
1080	IDH2	NA	NA	(p.Arg172Lys)	0.08	missense_variant	5	SUBMITTER
1096	TET2	LRG_626t1	11 (1513-2003)	c.5482C>T (p.Gln1828*)	43%	stop_gained	4	PANEL
1096	TET2	LRG_626t1	4 (1137-1167)	c.2218C>T (p.Gln740*)	21%	stop_gained	4	PANEL
1096	CXCR4	LRG_51t1	2 (5-353)	c.848G>A (p.Trp283*)	21%	stop_gained	4	PANEL
1096	CTNNB1	NM_001904.3	7 (312-360)	c.1005A>C (p.Lys335Asn)	20%	missense_variant	4	PANEL
1096	VAV1	NM_005428.3	26 (828-846)	c.2523T>A (p.Tyr841*)	15%	stop_gained	4	PANEL
1096	NF1	NM_001042492.2	4 (32-125)	c.1392+5_1392+6del (site d'épissage)	46%	splice_donor_variant&splice_region_variant&intron_variant	NA	PANEL
1096	CCND3	LRG_998t2	5 (237-293)	c.531_532del (p.Ser178Ala)	44%	missense_variant	NA	PANEL
1096	CUX1	NM_181552.3	24 (1296-1506)	c.4492G>A (p.Glu1498Lys)	21%	missense_variant	NA	PANEL
1111	TET2	NA	NA	(p.R1261G)	0.54	missense_variant	4	SUBMITTER
1111	SH2B3	NA	NA	(p.S303FS)	0.02	frameshift_variant	3	SUBMITTER
1137	RHOA	NM_001664.3	2 (0-52)	c.50G>T (p.Gly17Val)	19%	missense_variant	5	PANEL
1137	IDH2	LRG_611t2	4 (125-178)	c.515G>A (p.Arg172Lys)	18%	missense_variant	5	PANEL
1137	TET2	LRG_626t1	8 (1318-1348)	c.3993del (p.Met1333Trpfs*30)	24%	frameshift_variant	4	PANEL
1137	TET2	LRG_626t1	4 (1137-1167)	c.1526C>G (p.Ser509*)	23%	stop_gained	4	PANEL
1137	HIST1H1E	NM_005321.2	1 (0-220)	c.35C>T (p.Pro12Leu)	49%	missense_variant	3	PANEL
1137	STAT6	LRG_1369t1	11 (363-404)	c.1189G>A (p.Gly397Ser)	20%	missense_variant	3	PANEL
1144	RHOA	NA	NA	c.50G>T	0.061	missense_variant	5	SUBMITTER
1144	SF3B1	NA	NA	c.2098A>G	0.036	missense_variant	5	SUBMITTER
1144	DNMT3A	NA	NA	c.2710C>T	0.057	missense_variant	4	SUBMITTER
1174	CDKN2A	NA	NA	(p.A48V)	na	missense_variant	3	SUBMITTER
1174	MUTYH	NA	NA	(p.G382D)	na	missense_variant	3	SUBMITTER
1191	IDH2	LRG_611t2	4 (125-178)	c.505A>G (p.Thr169Ala)	0.46	missense_variant	3	PANEL
1191	JAK2	LRG_612t1	5 (117-156)	c.413G>C (p.Arg138Pro)	0.44	missense_variant	3	PANEL
1191	KMT2D	NM_003482.3	31 (2078-2682)	c.6638G>A (p.Gly2213Asp)	0.35	missense_variant	3	PANEL
1218	TET2	LRG_626t1	4 (1137-1167)	c.3217G>T (p.Glu1073*)	0.59	Stop_gained	4	PANEL
1218	IRF8	LRG_294t1	2 (0-58)	c.95dup (p.Lys33Glufs*17)	0.17	frameshift_variant	4	PANEL
1218	VAV1	NM_005428.3	16 (537-569)	c.1668G>T (p.Glu556Asp)	0.16	missense_variant	3	PANEL
1218	TNFRSF14	NM_003820.3	4 (102-153)	c.361_363del (p.Cys121del)	0.1	inframe_deletion	3	PANEL
1218	NOTCH1	LRG_1122t1	34 (2060-2556)	c.7272_7278del (p.Ser2426Thrfs*7)	0.03	frameshift_variant	4	PANEL
1218	DNMT3A	LRG_459t1	17 (646-694)	c.1937-2A>G (site d'épissage)	0.02	Splice	4	PANEL
1232	TET2	LRG_626t1	4 (1137-1167)	c.2079del (p.Lys693Asnfs*7)	4%	frameshift_variant	4	PANEL
1232	KMT2C	NM_170606.2	18 (957-992)	c.2926G>A (p.Ala976Thr)	6%	missense_variant	3	PANEL
1232	TET2	LRG_626t1	9 (1348-1394)	c.4108G>C (p.Gly1370Arg)	4%	missense_variant	3	PANEL
1232	MSC	NM_005098.3	1 (0-178)	c.439G>A (p.Asp147Asn)	1%	missense_variant	NA	PANEL
1247	TET2	NA	NA	(p.Y1128*)	0.32	stop_gained	4	SUBMITTER
1247	TET2	NA	NA	(p.Q810*)	0.28	stop_gained	4	SUBMITTER
1247	IDH2	NA	NA	(p.R172K)	0.41	missense_variant	5	SUBMITTER
1247	RHOA	NA	NA	(p.G17V)	0.46	missense_variant	5	SUBMITTER
1247	ATR	NA	NA	(p.D1409N)	na	missense_variant	NA	SUBMITTER
1247	KMT2D	NA	NA	(p.Q757*)	na	Stop_gained	4	SUBMITTER
1247	DNMT3A	NA	NA	(p.R736C)	0.48	missense_variant	4	SUBMITTER
1248	TET2	LRG_626t1	4 (1137-1167)	c.1930C>T (p.Gln644*)	37%	stop_gained	4	PANEL
1248	NOTCH1	LRG_1122t1	30 (1824-1879)	c.5492T>C (p.Leu1831Pro)	48%	missense_variant	3	PANEL
1263	TP53	LRG_321t1	7 (225-261)	c.733G>A (p.Gly245Ser)	22%	missense_variant	4	PANEL
1263	CCR4	NM_005508.4	2 (0-361)	c.971dup (p.Leu325Profs*17)	17%	frameshift_variant	4	PANEL
1263	TET2	LRG_626t1	6 (1198-1268)	c.3661T>C (p.Cys1221Arg)	35%	missense_variant	3	PANEL
1263	STAT5B	LRG_192t1	10 (390-419)	c.1254T>A (p.Asn418Lys)	14%	missense_variant	3	PANEL
1265	TET2	NA	NA	c.2728C>T	na	stop_gained	4	SUBMITTER
1283	TET2	LRG_626t1	4 (1137-1167)	c.1691G>A (p.Trp564*)	16%	stop_gained	4	PANEL
1283	TET2	LRG_626t1	6 (1198-1268)	c.3774del (p.Thr1259Profs*7)	14%	frameshift_variant	4	PANEL
1283	TET3	NM_001287491.1	10 (1090-1202)	c.3331C>T (p.His1111Tyr)	1%	missense_variant	3	PANEL
1283	FAT1	NM_005245.3	2 (0-1088)	c.2860C>A (p.Pro954Thr)	1%	missense_variant	3	PANEL
1285	MYBBP1A	NM_014520.3	21 (964-1006)	c.2926C>T (p.Arg976Trp)	0.27	missense_variant	3	PANEL
1306	RHOA	NA	NA	(p.Gly17Val)	0.18	missense_variant	5	SUBMITTER
1306	TET2	NA	NA	c.3780_3781insT	0.6	frameshift_variant	4	SUBMITTER
1313	TET2	LRG_626t1	11 (1513-2003)	c.5541G>A (p.Trp1847*)	40%	stop_gained	4	PANEL
1313	TET2	LRG_626t1	11 (1513-2003)	c.5038C>T (p.Gln1680*)	20%	stop_gained	4	PANEL
1313	NOTCH2	NM_024408.3	34 (2009-2472)	c.6853C>T (p.Gln2285*)	13%	stop_gained	4	PANEL
1313	ASXL3	NM_030632.2	11 (361-1013)	c.1429T>C (p.Ser477Pro)	13%	missense_variant	3	PANEL
1349	PLCG2	NA	NA	na	0.3951	na	NA	SUBMITTER
1349	STAG1	NA	NA	na	0.5143	na	NA	SUBMITTER
1349	TBX3	NA	NA	na	0.0986	na	NA	SUBMITTER
1359	TET2	NA	NA	(p.P1367L)	0.46	missense_variant	3	OTHER
1359	IDH2	NA	NA	(p.R172S)	0.13	missense_variant	5	OTHER
1359	PRKCB	NA	NA	(p.D427N)	0.37	missense_variant	5	OTHER
1359	HLA-B	NA	NA	(p.R243Q)	0.43	missense_variant	3	OTHER
1359	IRF4	NA	NA	(p.S114R)	0.2	missense_variant	3	OTHER
1359	IRF4	NA	NA	(p.L116R)	0.11	missense_variant	3	OTHER
1359	NRAS	NA	NA	(p.Q61K)	0.02	missense_variant	5	OTHER
1359	CSNK2A1	NA	NA	(Splincing site)	0.09	splice	3	OTHER
1364	RHOA	NM_001664.3	2	c.50G>T (p.Gly17Val)	0.01	missense_variant	5	SUBMITTER
1364	DNMT3A	LRG_549	17	c.1961G>T (p.Gly654Val)	0.18	missense_variant	4	SUBMITTER
1364	TET2	LRG_626t1	4	c.1501_1502insA (p.Cys501*)	0.08	stop_gained	4	SUBMITTER
1364	TET2	LRG_626t1	11	c.5323_5326dup (p.Ser17776*)	0.02	stop_gained	4	SUBMITTER
1364	TET2	LRG_626t1	6	c.3803+5G>A (Splicing site)	0.06	splice	3	SUBMITTER
1368	RHOA	NM_001664.3	2 (0-52)	c.50G>T (p.Gly17Val)	13%	missense_variant	5	PANEL
1368	TET2	LRG_626t1	11 (1513-2003)	c.5618T>C (p.Ile1873Thr)	15%	missense_variant	4	PANEL
1368	TET2	LRG_626t1	4 (1137-1167)	c.2926C>T (p.Gln976*)	13%	stop_gained	4	PANEL
1368	NOTCH2	NM_024408.3	1 (0-24)	c.7_8del (p.Ala3Phe)	4%	missense_variant	3	PANEL
1372	ARID2	NM_152641.2	NA	c.1266_1267insAA (p.Tyr423AsnfsTer18)	0.07	frameshift_variant	4	SUBMITTER
1389	DNMT3A	NA	NA	c.2644C>T	na	missense_variant	4	SUBMITTER
1389	RHOA	NA	NA	c.50G>T	na	missense_variant	4	SUBMITTER
1389	TET2	NA	NA	c.2689C>T	na	missense_variant	4	SUBMITTER
1389	TET2	NA	NA	c.4537+1G>A	na	splice	4	SUBMITTER
1389	TET2	NA	NA	c.1904A>G	na	missense_variant	3	SUBMITTER
1389	JAK2	NA	NA	c.2515C>T	na	missense_variant	3	SUBMITTER
1393	KMT2D	NM_003482.3	10 (420-932)	c.2088_2141del (p.Pro697_Ser714del)	0.23	inframe_deletion	3	PANEL
1393	EP300	LRG_1422t1	31 (1687-2415)	c.5644A>G (p.Ser1882Gly)	0.21	missense_variant	3	PANEL
1393	KMT2C	NM_170606.2	8 (338-395)	c.1095C>G (p.His365Gln)	0.06	missense_variant	3	PANEL
1401	STAT3	LRG_112t1	20 (583-629)	c.1847_1849del (p.Glu616del)	7%	disruptive_inframe_deletion	5	PANEL
1401	NOTCH2	NM_024408.3	34 (2009-2472)	c.6653_6654delinsGGAA (p.Leu2218Argfs*5)	15%	frameshift_variant	4	PANEL
1401	VAV1	NM_005428.3	25 (778-828)	c.2375A>G (p.Asp792Gly)	18%	missense_variant	3	PANEL
1401	TBL1XR1	NM_024665.5	11 (309-349)	c.926-1G>T (site d'épissage)	17%	splice_acceptor_variant&intron_variant	3	PANEL
1401	CSF3R	NM_156039.3	9 (333-357)	c.1028G>A (p.Arg343Gln)	18%	missense_variant	NA	PANEL
1411	TET2	LRG_626t1	9 (1348-1394)	c.4138C>T (p.His1380Tyr)	0.11	missense_variant	3	PANEL
1411	TET2	LRG_626t1	5 (1167-1198)	c.3501-3_3504del (site d'épissage)	0.1	Splice	3	PANEL
1435	RHOA	NM_001664.3	2 (0-52)	c.50G>T (p.Gly17Val)	14%	missense_variant	5	PANEL
1435	TET2	LRG_626t1	7 (1268-1318)	c.3883del (p.Tyr1295Thrfs*68)	22%	frameshift_variant	4	PANEL
1435	TET2	LRG_626t1	4 (1137-1167)	c.2516_2517del (p.His839Profs*6)	17%	frameshift_variant	4	PANEL
1435	TET3	NM_001287491.1	3 (121-832)	c.1188dup (p.Pro397Serfs*16)	2%	frameshift_variant	4	PANEL
1435	DNMT3A	LRG_459t1	2 (0-24)	c.20G>A (p.Ser7Asn)	40%	missense_variant	3	PANEL
1441	ARID1A	NA	NA	(p.Q1473*)	na	stop_gained	4	SUBMITTER
1441	CD28	NA	NA	(p.D124E)	na	missense_variant	5	SUBMITTER
1441	KMT2C	NA	NA	(p.L3311F)	na	missense_variant	3	SUBMITTER
1441	SETD2	NA	NA	(p.D124E)	na	missense_variant	4	SUBMITTER
1449	TET2	NA	NA	(p.Q1702*)	8 - 10.1%	stop_gained	5	SUBMITTER
1453	TP53	LRG_321t1	5 (126-187)	c.524G>A (p.Arg175His)	10%	missense_variant	5	PANEL
1453	RHOA	NM_001664.3	2 (0-52)	c.50G>T (p.Gly17Val)	7%	missense_variant	5	PANEL
1453	TET2	LRG_626t1	6 (1198-1268)	c.3781C>T (p.Arg1261Cys)	29%	missense_variant	4	PANEL
1453	TP53	LRG_321t1	10 (332-367)	c.1040C>T (p.Ala347Val)	5%	missense_variant	4	PANEL
1453	FBXW7	NM_033632.3	10 (473-548)	c.1435C>T (p.Arg479*)	5%	stop_gained	4	PANEL
1453	CDKN2A	LRG_11t1	1 (0-50)	c.138del (p.Arg47Glyfs*6)	5%	frameshift_variant	4	PANEL
1453	TNFRSF14	NM_003820.3	4 (102-153)	c.333_345del (p.Cys111*)	1%	frameshift_variant	4	PANEL
1453	KMT2D	NM_003482.3	31 (2078-2682)	c.7142C>A (p.Pro2381His)	48%	missense_variant	3	PANEL
1453	EZH2	LRG_531t1	11 (414-470)	c.1267A>G (p.Ile423Val)	29%	missense_variant	3	PANEL
1453	KMT2D	NM_003482.3	3 (59-133)	c.178G>A (p.Gly60Arg)	25%	missense_variant&splice_region_variant	3	PANEL
1453	ATM	LRG_135t1	23 (1095-1134)	c.3295G>A (p.Asp1099Asn)	17%	missense_variant	3	PANEL
1463	No mutation detected	NA	NA	NA	NA	NA	NA	SUBMITTER

## Sheet: Table3.Other PTCLs (n=11)
Table 3. Clinicopathological features of other T-cell lymphomas mimicking TFH lymphomas (n=11)
BCL6: B-Cell Lymphoma 6 Protein; BM: Bone Marrow; CXCL13: C-X-C Motif Chemokine Ligand 13; F: Female; HL: Hodgkin Lymphoma; HRS: Hodgkin and Reed-Sternberg; ICOS: Inducible T-Cell Costimulator; IGH: Immunoglobulin Heavy Chain gene rearrangement; IGK: Immunoglobulin Kappa gene rearrangement; L-HES: Lymphocytic Variant Hypereosinophilic Syndrome; M: Male; NA: Not available; PD1: Programmed Cell Dea…
Case#	Submitter	Institution	Age	Gender	Panel Diagnosis	Pathologic Features	Clonality Studies	Mutation Data	Clinical Features
1401*	Anne-Roos Schrader	Pathology, Leiden, Netherlands	44	M	PTCL, NOS, with features of AITL	Histologic features of AITL (CD8+, ICOS+, PD1+/-, BCL6+, CXCL13-)	Clonal TR; clonal IGH	Figure 2B and Sup. Table 2	Diffuse lymphadenopathy, systemic symptoms
1061	Megan Fitzpatarick	Massachusetts General Hospital, Boston, USA	68	M	PTCL, NOS	Lymphoepithelioid (Lennert) features (CD4+, CD3+, CD2+, CD7-, CD8-, ICOS+, CD10-, BCL6-, CXCL13-, CD21 no FDC, cytotoxic= background T-cells)	NA	Figure 2B	Diffuse lymphadenopathy, systemic symptoms
1313	Luis Colomo	Hospital Del Mar, Barcelona, Spain	65	F	PTCL, NOS	Lymphoepithelioid (Lennert) features, mixed TFH and cytotoxic cells (CD3+, CD2+, CD4+, CD5+, CD7+, PD1+, CD10+ (subset), ICOS+, TIA1+, CXCR3+, GATA3+, many CCR4+ and )	Clonal TRB and TRG; non-clonal IGH	Figure 2B and Sup. Table 2	Diffuse lymphadenopathy, systemic symptoms
1191	Siok-Bian Ng	National University of Singapore, Singapore, Singapore	62	F	PTCL, NOS	Lymphoepithelioid (Lennert) features, +cytotoxic, subset CD4+, relapse increased +TFH-cells	Clonal TRB and TRG	Figure 2B and Sup. Table 2	Diffuse lymphadenopathy, systemic symptoms
1393	Samah Kohla	Hamad Medical Corporation, Doha, Qatar	61	F	PTCL, NOS	Large cell PTCL morphology, CD2- CD3- CD4- CD7-CD8- with expression of PD1, BCL6 and, perforin	Clonal TRB and TRG	Figure 2B and Sup. Table 2	Colonic mass and diffuse lymphadenopathy
1398	Saumyaranjan Mallick	All India Institute of Medical Sciences, New Delhi, India	34	M	PTCL, NOS	CD3+, CD4 weakly+, partial TFH phenotype (PD1+, BCL6+, CD10-)	NA	NA	Large multiple extranodal/cutaneous tumoral masses
1263	Bei Yang	Jacobs School of Medicine & Biomedical Sciences University at Buffalo, Buffalo, USA	74	W	Nodal involvement by a TCL, most consistent with cutaneous T-cell lymphoma	Unusual perifollicular growth pattern, TFH phenotype (CD4+, PD1+, BCL6+, ICOS+)	Clonal TRB and TRG	Figure 2B and Sup. Table 2	Cutaneous T-cell lymphoma with rash and leukocytosis
1174	Yi Zhou	University of Miami, Miami, USA	78	F	Nodal involvement by transformed mycosis fungoides	TFH phenotype (CD3 +(dim), PD1+, BCL6+, ICOS+, CD4+, CD10+ (subset), BCL6+ (subset), CD7-)	Clonal TRG	Figure 2B	History of cutaneous T cell lymphoma diagnosed 4 years ago, with worsening skin lesions and generalized lymphadenopathy without significant constitutional symptoms
1349	Gorana Gasljevic	Institute of Oncology, Ljubljana, Slovenia	84	M	Nodal involvement by cutaneous TCL and mantle cell lymphoma	Composite cutaneous T-cell lymphoma with TFH phenotype (PD1+, ICOS+) and mantle cell lymphoma	Clonal TRB and TRG; clonal IGH and IGK	Figure 2B	3 years of itching, erythroderma, dermatopathic-like areas
1359*	Adrien Pécriaux	Hu Henri Mondor, Créteil, France	62	M	Adult T-cell leukemia/lymphoma	CD4+ neoplasm (CD4+, CD2+, CD3+, CD5+, CD25+ (partial), FOXP3+) with expression of TFH markers (PD1+ and ICOS+); negative for CD20, CD7, CD8, CD30, CD10, BCL6, CXCL13, cytotoxic markers, and EBER	NA	Figure 2B	HTLV1 viral integration and positive serology
1394	Valentina Tabanelli	European Institute of Oncology, Milano, Italy	51	M	L-HES	Classic L-HES with some expression of TFH markers (surface CD3-, cytoplasmic CD3+, CD4+, CD5+, CD7+, CD56-)	Clonal TR	NA	Classic L-HES (eosinophilia absolute eosinophilia: 2.33 K/uL)

## Sheet: Table4.Reactive and other (n=6)
Table 4. Clinicopathological features of reactive conditions / other lymphoid proliferations mimicking TFH lymphomas (n=6)
BCL6: B-Cell Lymphoma 6 Protein; CXCL13: C-X-C Motif Chemokine Ligand 13; F: Female; IGH: Immunoglobulin Heavy Chain gene rearrangement; IGK: Immunoglobulin Kappa gene rearrangement; M: Male; NA: Not available; PD1: Programmed Cell Death Protein 1; TCR: T-Cell Receptor gene rearrangement; TFH: T Follicular Helper,
Case#	Submitter	Institution	Age	Gender	Panel Diagnosis	Interesting Pathology Features	Clonality Studies
1212	Carlo Pescia	Università Degli Studi Di Milano, Milano, Italy	38	M	CD30+ LPD consistent with Traumatic Ulcerative Granuloma with Stromal Eosinophilia	T-cell lymphoproliferation with some TFH marker expression (PD1+, BCL6-/+, CD10-)	TCR: NA; clonal IGH
1233	Tanuja Shet	Tata Memorial Hospital, Mumbai, India	23	M	Nodular lymphocyte predominant Hodgkin lymphoma/B-cell lymphoma, diffuse variant	TFH marker expression (CXCL13+, PD1+, BCL6-) on associated T-cells, mimicking TFH lymphoma	Non-clonal TCR
1463	Tiago Maia	Instituto Português de Oncologia de Lisboa Francisco Gentil, Lisboa, Portugal	65	F	Polymorphic EBV+ LPD	Reactive TFH proliferation associated with EBV+ LPD	Non-clonal TCR; non-clonal IGH
1197	Philip Bulterys	Stanford University, Stanford, USA	14	F	Intestinal TFH lymphoproliferation in a patient with activated phosphinositide 3-kinase Δ syndrome	Monotonous infiltrate of TFH cells (PD1+)	NA
1145	Tapan Bhavsar	The George Washington University Medical Center, Washington DC, USA	46	F	Reactive paracortical hyperplasia	Polymorphic interfollicular infiltrate with rare TFH expression	Non-clonal TRB; non-clonal TRG; clonal IGH and IGK
1254	Wen-Qing Yao	West China Hospital - Sichuan University, Chengdu, Sichuan Province, China	65	F	Favor reactive TFH proliferation in the setting of follicular hyperplasia and PTGC	High numbers of TFH cells in the germinal centers, example of clonal T-cell receptor gene rearrangement in the setting of morphologic reactive hyperplasia	Clonal TCR; clonal IG
